# Supplementary material for: Advancements in Research and Treatment Applications of Patient-Derived Tumor Organoids in Colorectal Cancer
Source: Cancers (Basel). 2024 Jul 26;16(15):2671. doi: 10.3390/cancers16152671 (PMC11311786; doi:10.3390/cancers16152671)
Supplement: Supplementary file 1 [file cancers-16-02671-s001.zip]

Archive with 2 entries (2 files):
- Supplementary Table S1 - Overview of media used.pdf
- Supplementaty Table S2 - Establisment rate of CRC PDTOs.pdf
